# Supplementary material for: Postoperative management of total elbow arthroplasty: Results of a European survey among orthopedic surgeons
Source: PLoS One. 2022 Nov 14;17(11):e0277662. doi: 10.1371/journal.pone.0277662 (PMC9662720; doi:10.1371/journal.pone.0277662)
Supplement: S1 Data — (XLSX) [file pone.0277662.s002.xlsx]

## Sheet: Form responses 1
Respondent	1. What country are you from?	2. Sex	3. How many years of experience do you have in performing TEA?	4. How many TEAs do you perform annually?	5. How many different types of prosthesis do you use? Please specify the types.	6. Which implant do you (usually) use?	7. Which surgical approach do you (usually) use?	8a. Following TEA, do you use a (removable) cast?	8b. How many days do you use a (removable) cast?	8c. In which position is the elbow immobilised? (in degrees of flexion).	9a. Do you allow passive movement?	9b. On what day would you start passive movement?	10a. Do you allow active movement?	10b. On what day would you start active movement?	11a. Do you give specific lifelong recommendations about weight lifting?	11b. Do you give specific lifelong recommendations about axial loading?	12a. Do you give specific instructions about activities allowed lifelong?	12b. What instructions do you give?	13a. Do you give any other specific restrictions or instructions?	13b. What other restrictions or instructions?	14a. Do you advise patients to be supervised by a physiotherapist post-surgery?	14b. For how long do you advise them to be supervised by a physiotherapist?	15a. When do you perform postoperative assessments?	15b. How do you perform postoperative assessment?	16a. Do you monitor triceps function?	16b. How do you monitor it?	17a. Do you have different post-operative protocols for different indications?	17b. Can you specify the differences?	18a. Does your post-operative protocol depend on whether it’s primary or revision surgery?	18b. Can you specify the differences?	19. Do you want to add any comments?
1	Hungary	Male	22	35-40	1	Coonrad-Morrey	Posterior approach, Triceps reflecting	Yes (Continue with Q8b, 8c)	1	10	Yes (Continue with Q9b)	1	Yes (Continue with Q10b)	active flexion from day 1 active extension from day 30	1-5kg lifelong	1-5kg lifelong	Yes (Continue with Q12b)	avoid heavy physical activities	No (Continue with Q14)		Yes (Continue with Q14b)	6 weeks	6 weeks , 12 weeks than yearly	Visit in outpatient clinic	Yes (Continue with Q16b)	MRC score	No (Continue with Q18)		No (Continue with Q19)
2	Switzerland	Male	5	3-4	One	Discovery	Posterior approach, Triceps-on	Yes (Continue with Q8b, 8c)	14	90	Yes (Continue with Q9b)	2 day	Yes (Continue with Q10b)	2	1-5kg lifelong	1-5kg lifelong	Yes (Continue with Q12b)	No heavy lifting with repetitive Varus/valgus stress	Yes (Continue with Q13b)	No repetitiv heavy lifting	Yes (Continue with Q14b)	3 month	6 weeks, 3,6,12 month, 3,5,10 y	Visit in outpatient clinic	Yes (Continue with Q16b)	Extension against resistance	Yes (Continue with Q17b)	Depending on approach	No (Continue with Q19)	Depends only on the approach
3	netherlands	Male	7	5-10	radial head, total elbow, radiocapitellar	Latitude	Posterior approach, Triceps-flap	Yes (Continue with Q8b, 8c)	14	90 flexion	Yes (Continue with Q9b)	1	Yes (Continue with Q10b)	1	1-5kg lifelong	1-5kg lifelong	No (Continue with Q13)		No (Continue with Q14)		Yes (Continue with Q14b)	3 months	2 and 8 weeks and annually	Visit in outpatient clinic	No (Continue with Q17)		No (Continue with Q18)		No (Continue with Q19)
4	Spain	Male	10	5	1	Coonrad-Morrey	Posterior approach, Triceps-on	Yes (Continue with Q8b, 8c)	7	30	No (Continue with Q10)	Day 7	No (Continue with Q11)	Day 7	1-5kg lifelong	no limitation/recommendation	No (Continue with Q13)		No (Continue with Q14)		Yes (Continue with Q14b)	10 sessions	6w, 3m, 12 m, 2y, 5 y, every 5 y	Visit in outpatient clinic	Yes (Continue with Q16b)	Active extension against gravity	Yes (Continue with Q17b)	The aforementioned for trauma (most frequent). Inflammatory, postrauma and revision, they start immediate active ROM, no cast	No (Continue with Q19)		Postop related to indication and to intro findings
5	Deutschland	Male	7	1-2	1	Coonrad-Morrey	In fracture case Triceps on, otherwise Triceps reflecting	Yes (Continue with Q8b, 8c)	14	extension	Yes (Continue with Q9b)	+10-12	No (Continue with Q11)	+20-21	1-5kg lifelong	1-10kg lifelong	No (Continue with Q13)		No (Continue with Q14)		Yes (Continue with Q14b)		until dischargment from hospital	Postop Controls are not possible for normal health care patients, only for patients with privat insurance	No (Continue with Q17)		No (Continue with Q18)		Yes (Continue with Q18b)
6	Netherlands	Female	20	20	3	Lateral resurfacing elbow	Posterior approach, Triceps-on	No (Continue with Q9)			Yes (Continue with Q9b)	Day 1	Yes (Continue with Q10b)	Day 1	no limitation/recommendation	no limitation/recommendation	Yes (Continue with Q12b)	Avoid repeating Movement as carving or hamering	No (Continue with Q14)		Yes (Continue with Q14b)	3M	8 w; 6 m 12 m 1/3/5/7/10 y	Visit in outpatient clinic	Yes (Continue with Q16b)	MRC score	No (Continue with Q18)		Yes (Continue with Q18b)	Revisions more limitations depending on type of procedure
7	Italy	Male	10	6	2	Latitude	Posterior approach, Triceps-split	No (Continue with Q9)		i do not immobilize	Yes (Continue with Q9b)	1	Yes (Continue with Q10b)	1	1-5kg lifelong	1-5kg lifelong	Yes (Continue with Q12b)	never torsional loads	No (Continue with Q14)		Yes (Continue with Q14b)	30 days	7 , 30 , 90 days and then yearly	Visit in outpatient clinic	No (Continue with Q17)	Active extension against gravity	No (Continue with Q18)		No (Continue with Q19)
8	United Kingdom	Male	25 years	5+	2 (Lima Discovery; Lima Promade)	Discovery	Posterior approach, Triceps-on	No (Continue with Q9)			No (Continue with Q10)		Yes (Continue with Q10b)	Day 1	no limitation/recommendation	no limitation/recommendation	Yes (Continue with Q12b)	Impact and distraction sports are to be avoided	Yes (Continue with Q13b)	Not to rest the arm on the region of the skin incision until the skin has healed well, so for about 3/12; to use the hand as normally as possible for all ADL for personal care, to avoid the problem of co-contraction of biceps and triceps, and to promote return of normal proprioception into the limb; to use forearm strengthening/anconeus isometrics/CEO+CFO isometrics/active table-top extension and…	No (Continue with Q15)		3/52 (wound, early complications, ulnar nerve function); 6/52 (check for established self-directed exercises); 3/12 (X-ray review and further rehab advice, skin check); 6/12 (close to optimal range of sagittal bending should have been achieved by now, and tardy ulnar palsy check); 1 year (X-ray review, functional check and outcome assessment); annually thereafter, especially if young patient, pol…	Visit in outpatient clinic	Yes (Continue with Q16b)	MRC score	Yes (Continue with Q17b)	Depends on bone loss/quality in revision cases; trauma cases (triceps function determines rehab initiation, and soft tissue state determines whether a brace/splint is worn for the duration of soft tissue healing etc)	Yes (Continue with Q18b)	Depends on the condition of skin, triceps, anterior compartment soft tissue suppleness, bone quality and fixation method of the prostheses, patients needs (including handedness/social support etc)
9	United Kingdom	Male	5 years	10	2- latitude and Coonrad-Morrey	Latitude	Posterior approach, Triceps-on	No (Continue with Q9)			Yes (Continue with Q9b)	Day 1	Yes (Continue with Q10b)	Day 1	1-5kg lifelong	no limitation/recommendation	No (Continue with Q13)		No (Continue with Q14)		Yes (Continue with Q14b)	1 year	2 weeks, 4 months, 13 months	Visit in outpatient clinic	Yes (Continue with Q16b)	MRC score	No (Continue with Q18)		No (Continue with Q19)		Different protocols depending on triceps on or off approach... not whether it’s a ITU art or revision procedure,
10	Italia	Male	20	4	1	Latitude	Posterior approach, Triceps-flap	Yes (Continue with Q8b, 8c)	30	90	Yes (Continue with Q9b)	7th	No (Continue with Q11)	21th	1-5kg lifelong	1-5kg lifelong	Yes (Continue with Q12b)	Not repetitive work, no valgus or varus loads	No (Continue with Q14)		Yes (Continue with Q14b)	six months	six weeks, three months, six months, one year	Visit in outpatient clinic	Yes (Continue with Q16b)	Active extension against gravity	No (Continue with Q18)		No (Continue with Q19)
11	Switzerland	Male	17	6 to 12	Coonrad-Morrey, Latitude (Nexel not anymore)	Latitude	Posterior approach, Triceps-on	Yes (Continue with Q8b, 8c)	2	10-20° Flexion	Yes (Continue with Q9b)	3	Yes (Continue with Q10b)	3	1-5kg lifelong	1-5kg lifelong	No (Continue with Q13)		No (Continue with Q14)		Yes (Continue with Q14b)	3-4 months	6w, 12 w, 12 m	Visit in outpatient clinic	Yes (Continue with Q16b)	Active extension against gravity	Yes (Continue with Q17b)	active motion after 6 w (before passive and active -assisted	Yes (Continue with Q18b)	Revision with Triceps revision, Triceps reflecting
12	France	Male	25	5 to 10	Coonrad	Coonrad-Morrey	Posterior approach, Triceps-split	Yes (Continue with Q8b, 8c)	10	80	Yes (Continue with Q9b)	3	Yes (Continue with Q10b)	3	1-5kg lifelong	1-5kg lifelong	No (Continue with Q13)	Be careful, use your brain	No (Continue with Q14)		Yes (Continue with Q14b)	Dépending on progress	6 m. 12m. Every 2 years	Visit in outpatient clinic	Yes (Continue with Q16b)	MRC score	No (Continue with Q18)		No (Continue with Q19)
13	Turkey	Male	23	5-8	only one	Coonrad-Morrey	Posterior approach, Triceps-on	Yes (Continue with Q8b, 8c)	2	30	Yes (Continue with Q9b)	2	Yes (Continue with Q10b)	2	1-5kg lifelong	1-5kg lifelong	Yes (Continue with Q12b)		No (Continue with Q14)		Yes (Continue with Q14b)	3 weeks	one week 4 week 3 month one year	Visit in outpatient clinic	No (Continue with Q17)		No (Continue with Q18)		Yes (Continue with Q18b)	more slowly	Thank you
14	Croatia	Male	3	3	Zimmer Coonrad-Morrey	Coonrad-Morrey	Posterior approach, Triceps-on	Yes (Continue with Q8b, 8c)	7	45	Yes (Continue with Q9b)	7	Yes (Continue with Q10b)	42	1-5kg lifelong	1-5kg lifelong	Yes (Continue with Q12b)	Use elbow only for everyday activities	No (Continue with Q14)		Yes (Continue with Q14b)	3 months	After 6 w	Visit in outpatient clinic	Yes (Continue with Q16b)	Active extension against gravity	Yes (Continue with Q17b)	Bone quality, co-morbiditY	Yes (Continue with Q18b)
15	Netherlands	Male	4	0	0	Latitude	Posterior approach, Triceps-on	No (Continue with Q9)			Yes (Continue with Q9b)	Day2	Yes (Continue with Q10b)	Day2	1-5kg lifelong	1-5kg lifelong	No (Continue with Q13)		No (Continue with Q14)		Yes (Continue with Q14b)	tot 1 jr	3mnd, 1 jr	Visit in outpatient clinic	No (Continue with Q17)		No (Continue with Q18)		No (Continue with Q19)		Doe sinds 5 jaar geen TEA meer, tevoren wel.
16	France	Male	20	10	2	Nexel	Posterior approach, Triceps-on	No (Continue with Q9)		no immobilization	Yes (Continue with Q9b)	D2	Yes (Continue with Q10b)	D2	<1kg lifelong	<1kg lifelong	No (Continue with Q13)		No (Continue with Q14)		Yes (Continue with Q14b)	6 weeks	3 months	Visit in outpatient clinic	No (Continue with Q17)		Yes (Continue with Q17b)	No active extension in case of triceps reflecting approach (sometime after trauma or in revision cases)	Yes (Continue with Q18b)	delayed rehab in case of allograft reconstruction or triceps reflecting approach
17	Denmark	Male	25	15 - 20	Latitude, Coonrad Morrey, Nexel	Latitude	Posterior approach, Triceps-flap	Yes (Continue with Q8b, 8c)	14	90	Yes (Continue with Q9b)	2	Yes (Continue with Q10b)	14	1-5kg lifelong	no limitation/recommendation	No (Continue with Q13)		No (Continue with Q14)		Yes (Continue with Q14b)	6 weeks	3 month, 1 year.	Visit in outpatient clinic	Yes (Continue with Q16b)	Active extension against gravity	Yes (Continue with Q17b)	more restrictive in revision surgery	Yes (Continue with Q18b)	see above
18	France	Male	32 years	About 10	I began with the GSBIII, I continue with the LATITUDE and the CONRAD-MORREY, and now I use the NEXEL or the CONRAD-MORREY	Nexel	Posterior approach, Triceps-on	Yes (Continue with Q8b, 8c)	45	20° OR 90°	Yes (Continue with Q9b)	4	Yes (Continue with Q10b)	It depends on the quality of the triceps	1-5kg lifelong	1-5kg lifelong	Yes (Continue with Q12b)	be care to do transfer with the elbow in extension	No (Continue with Q14)		Yes (Continue with Q14b)	3 months	At 3 weeks, 6 weeks, 12 weeks and 1 year	Visit in outpatient clinic	Yes (Continue with Q16b)	Active extension against gravity	Yes (Continue with Q17b)	It depends of the quality of the triceps, of the approach, rheumatoid patient or not, revision surgery	Yes (Continue with Q18b)	In revision surgery, I prefer longer immobilisation, passive protective extension,
19	belgium	Male	12	30	primary: mainly lattitude, rarely Nexel , revision depends on system involved	Latitude	Posterior approach, Triceps-on	No (Continue with Q9)			Yes (Continue with Q9b)	1	Yes (Continue with Q10b)	1	1-5kg lifelong	no limitation/recommendation	Yes (Continue with Q12b)	lifting 1.5 kg repetitive and maximum 5 kg	Yes (Continue with Q13b)	if you use it more, it will wear faster	Yes (Continue with Q14b)	variable	2 weeks soundcheck, 6 weeks, 3 months, 6 months and after this yearly	Visit in outpatient clinic	No (Continue with Q17)		No (Continue with Q18)		No (Continue with Q19)
20	Sweden	Male	25	0	2	Latitude	Posterior approach, Triceps-flap	Yes (Continue with Q8b, 8c)	7	75	No (Continue with Q10)	8	Yes (Continue with Q10b)	8	1-5kg lifelong	1-5kg lifelong	No (Continue with Q13)		No (Continue with Q14)		Yes (Continue with Q14b)	3 months	6-8 w	Only X-ray	No (Continue with Q17)		No (Continue with Q18)		No (Continue with Q19)
21	Denmark	Female	12 years	30-40	Nexel and Morrey. Revisioncases we also use Lattitude, Discovery.	Nexel	Posterior approach, Triceps-split	Yes (Continue with Q8b, 8c)	14	90	Yes (Continue with Q9b)	14	Yes (Continue with Q10b)	14	1-5kg lifelong	1-5kg lifelong	No (Continue with Q13)		No (Continue with Q14)		No (Continue with Q15)	2-3 months	yes	Visit in outpatient clinic	Yes (Continue with Q16b)	Active extension against gravity	No (Continue with Q18)		No (Continue with Q19)
22	France	Male	5	7	1 (Nexel Zimmer)	Nexel	Posterior approach, Triceps-flap	No (Continue with Q9)			Yes (Continue with Q9b)	Day 1	No (Continue with Q11)		1-5kg lifelong	<1kg lifelong	Yes (Continue with Q12b)	no repetitive work	No (Continue with Q14)		No (Continue with Q15)		1 month, 3 month, 1 year	Visit in outpatient clinic	Yes (Continue with Q16b)	Active extension against gravity	No (Continue with Q18)		No (Continue with Q19)
23	Denmark	Male	28 years	15	3	Nexel	Posterior approach, Triceps-split	Yes (Continue with Q8b, 8c)	14	90 degrees app	Yes (Continue with Q9b)	7 days (revision sometimes later)	Yes (Continue with Q10b)	7-14 days	1-5kg lifelong	1-5kg lifelong	Yes (Continue with Q12b)	Avoid rotational forces	No (Continue with Q14)		Yes (Continue with Q14b)	a few times	3 moths	Visit in outpatient clinic	Yes (Continue with Q16b)	clinical evaluation of strength	No (Continue with Q18)		Yes (Continue with Q18b)	usually a bit more restrictive/individualized depending on soft tissue (including extensor mechanism) and bony status,
24	Nederland	Male	10	25	Semiconstrained and constrained	implantcast	Posterior approach, Triceps-on	Yes (Continue with Q8b, 8c)	28	70-80	Yes (Continue with Q9b)	day 1	Yes (Continue with Q10b)	Active flexion from day 1	< 15 kg lifelong	no limitation/recommendation	Yes (Continue with Q12b)	No hitting sports like tennis	No (Continue with Q14)		Yes (Continue with Q14b)	8-16 weeks	6 and 12 weeks, one year and every 2.5 y.	Visit in outpatient clinic	Yes (Continue with Q16b)	Active extension against gravity	Yes (Continue with Q17b)	in case of revision we are more conservative in starting excercises. depends also on bone and tissue quality	Yes (Continue with Q18b)	see above	we are conducting a multy centter sty with Univiversity of Groningen ( Lex Boerboom) to compare triceps on vs tricepssplit.
25	Switzerland	Male	5	5	2: Latitide (Tornier) and Coonrad Morrey (Zimmer)	Latitude	Posterior approach, Triceps-on	No (Continue with Q9)		40	Yes (Continue with Q9b)	1	Yes (Continue with Q10b)	7	1-5kg lifelong	1-5kg lifelong	No (Continue with Q13)		No (Continue with Q14)		Yes (Continue with Q14b)	4	2 w, 6 w, 3m, 6m, 12m, 24m, 60m	Visit in outpatient clinic	Yes (Continue with Q16b)	Active extension against gravity	No (Continue with Q18)		Yes (Continue with Q18b)	with revision: triceps reflecting, this is why no aROM for 6 weeks
26	UK	Male	4	5-10	Latitude	Latitude	Posterior approach, Triceps-split	No (Continue with Q9)			Yes (Continue with Q9b)	as soon as pain allows	Yes (Continue with Q10b)	as soon as pain allows	no limitation/recommendation	no limitation/recommendation	No (Continue with Q13)		No (Continue with Q14)		Yes (Continue with Q14b)	Until they feel confident to do majority of their activities / drive	2 and 6 weeks	Visit in outpatient clinic	Yes (Continue with Q16b)	Active extension against gravity	Yes (Continue with Q17b)	Trauma cases are treated differently to allow columns to heal - they are more restricted post op; Also revision surgery might need to rehab with a different protocol depending on the bone quality	Yes (Continue with Q18b)
27	Switzerland	Male	10	4	1	Coonrad-Morrey	Posterior approach, Triceps reflecting	No (Continue with Q9)	0	free	Yes (Continue with Q9b)	0	Yes (Continue with Q10b)	0	no limitation/recommendation	no limitation/recommendation	No (Continue with Q13)		No (Continue with Q14)		No (Continue with Q15)		6 weeks	Visit in outpatient clinic	Yes (Continue with Q16b)	Active extension against gravity	No (Continue with Q18)		No (Continue with Q19)
28	United Kingdom	Male	5 years	10	2- latitude and Coonrad-Morrey	Latitude	Posterior approach, Triceps-on	No (Continue with Q9)			Yes (Continue with Q9b)	Day 1	Yes (Continue with Q10b)	Day 1	1-5kg lifelong	no limitation/recommendation	No (Continue with Q13)		No (Continue with Q14)		Yes (Continue with Q14b)	1 year	2 weeks, 4 months, 13 months	Visit in outpatient clinic	Yes (Continue with Q16b)	MRC score	No (Continue with Q18)		No (Continue with Q19)		Different protocols depending on triceps on or off approach... not whether it’s a ITU art or revision procedure,
29	Canada	Male	13	2	1	Nexel	Para-olecranon	Yes (Continue with Q8b, 8c)	10	60	Yes (Continue with Q9b)	10	Yes (Continue with Q10b)	28	1-5kg lifelong	None	Yes (Continue with Q12b)	Avoid heavy lifting and impact activities	No (Continue with Q14)		Yes (Continue with Q14b)	8-12 weeks	2, 6, 12 and 52 weeks	Visit in outpatient clinic	Yes (Continue with Q16b)	Active extension against gravity	No (Continue with Q18)		No (Continue with Q19)
30	Belgium	Female	20	5	Coonrad-Morrey and Nexel	CM for elderly & low-demand, Nexel for "higher-demand"	Posterior approach, Triceps-flap	Yes (Continue with Q8b, 8c)	2	extension	Yes (Continue with Q9b)	day 2 or 3	Yes (Continue with Q10b)	as tolerated from day 3 on	1-5kg lifelong	1-5kg lifelong	Yes (Continue with Q12b)	depends on the patient	Yes (Continue with Q13b)	depends on the patient	Yes (Continue with Q14b)	6w tot 3m	6w - 3m - 6m, (bi)annual	Visit in outpatient clinic	No (Continue with Q17)		No (Continue with Q18)		No (Continue with Q19)
31	France	Male	3	3	1	Latitude	Posterior approach, Triceps-split	No (Continue with Q9)			Yes (Continue with Q9b)	1	Yes (Continue with Q10b)	1	1-5kg lifelong	1-5kg lifelong	No (Continue with Q13)		No (Continue with Q14)		Yes (Continue with Q14b)	6 months	45 days	Visit in outpatient clinic	No (Continue with Q17)		No (Continue with Q18)		No (Continue with Q19)
32	Germany	Male	2	1	Latitude	Latitude	Posterior approach, Triceps-split	Yes (Continue with Q8b, 8c)	4	90	Yes (Continue with Q9b)	Day1	Yes (Continue with Q10b)	Day14	1-5kg lifelong	1-5kg lifelong	Yes (Continue with Q12b)	Max 5 pounds lifelong	No (Continue with Q14)		Yes (Continue with Q14b)	12 weeks	6 and 12 weeks postop	Visit in outpatient clinic	No (Continue with Q17)		No (Continue with Q18)		Yes (Continue with Q18b)	Trauma requires different treatment
33	The Netherlands	Male	5	15	Coonrad Morrey, Latitude	Coonrad-Morrey	Posterior approach, Triceps-on	No (Continue with Q9)			Yes (Continue with Q9b)	1	Yes (Continue with Q10b)	1	1-5kg lifelong	1-5kg lifelong	No (Continue with Q13)		No (Continue with Q14)		Yes (Continue with Q14b)	6-12 weeks	6 wks, 3 mo, yearly	Visit in outpatient clinic	Yes (Continue with Q16b)	Special gauge specifically designed for triceps measurements	No (Continue with Q18)		No (Continue with Q19)
34	United Kingdom	Male	11	20	2. Latitude and Nexel	Latitude	Posterior approach, Triceps-on	No (Continue with Q9)			No (Continue with Q10)		Yes (Continue with Q10b)	day 1	I say "You must look after your elbow. The more heavy use you have the sooner it will fail."	as above	Yes (Continue with Q12b)	as above	Yes (Continue with Q13b)	Avoid long lever arms - ie golf	Yes (Continue with Q14b)	up to 12 weeks	6 weeks	Visit in outpatient clinic	Yes (Continue with Q16b)	Active extension against gravity	No (Continue with Q18)		No (Continue with Q19)		We use immediate active close chain exercises progressing to active open chain as control improves.
35	Portugal	Male	10	2-3	1	Latitude	Posterior approach, Triceps-split	No (Continue with Q9)			Yes (Continue with Q9b)	0.3	Yes (Continue with Q10b)	15	1-5kg lifelong	1-5kg lifelong	Yes (Continue with Q12b)	.generic instructions about trauma prevention and avoid significant efforts	Yes (Continue with Q13b)		Yes (Continue with Q14b)	2 months	W2, 6, 12, 24 and 52. Then, annual assessment	Visit in outpatient clinic	Yes (Continue with Q16b)	Active extension against gravity	No (Continue with Q18)		Yes (Continue with Q18b)	It depends on the cause of revision and usually more careful in the progression of movement in revisions.
36	GREECE	Male	20	3	COONRAD-MORREY	Coonrad-Morrey	Posterior approach, Triceps-flap	Yes (Continue with Q8b, 8c)	14	90	No (Continue with Q10)		No (Continue with Q11)	15	1-10kg lifelong	1-10kg lifelong	No (Continue with Q13)		Yes (Continue with Q13b)	NO CONTACT OR THROWING SPORTS	Yes (Continue with Q14b)	4/52	6/52	Visit in outpatient clinic	Yes (Continue with Q16b)	Active extension against gravity	No (Continue with Q18)		Yes (Continue with Q18b)	slower rehab	no
37	France	Male	20	8 to 10	2	Nexel	Posterior approach, Triceps-on	Yes (Continue with Q8b, 8c)	2	full extension	Yes (Continue with Q9b)	D2	Yes (Continue with Q10b)	D2	<1kg lifelong	<1kg lifelong	No (Continue with Q13)		No (Continue with Q14)		Yes (Continue with Q14b)	2 months	3 months	Visit in outpatient clinic	Yes (Continue with Q16b)	Active extension against gravity	Yes (Continue with Q17b)	according to the triceps status, in case of revision	Yes (Continue with Q18b)	no active extension if the triceps is releases	no
38	Switzerland	Male	24	10	1, Coonrad-Morrey	Coonrad-Morrey	Posterior approach, Triceps-on	No (Continue with Q9)			Yes (Continue with Q9b)	1 day postop	Yes (Continue with Q10b)	1. day postop	1-5kg lifelong	1-5kg lifelong	Yes (Continue with Q12b)	no heavy activities allowed, no contact sports	No (Continue with Q14)		No (Continue with Q15)		6, 12 weeks, 6 months 1 year, 3 years, 10 years	Visit in outpatient clinic	Yes (Continue with Q16b)	test extension strength manually and active extension against gravity	No (Continue with Q18)		No (Continue with Q19)
39	Deutschland	Male	18	1-2	2	Coonrad-Morrey	Posterior approach, Triceps-flap	No (Continue with Q9)			Yes (Continue with Q9b)	first day	Yes (Continue with Q10b)	14. day	1-5kg lifelong	1-10kg lifelong	Yes (Continue with Q12b)	no sport with rackets, only recreational activities,	Yes (Continue with Q13b)	general restriction of wigth usage	Yes (Continue with Q14b)	2-3 month	2, 6 12 , 52 weeks post operative	Visit in outpatient clinic	Yes (Continue with Q16b)	Active extension against gravity	No (Continue with Q18)		No (Continue with Q19)
40	Italy	Male	20y	10	3	Latitude	Posterior approach, Triceps-on	Yes (Continue with Q8b, 8c)	28	90	Yes (Continue with Q9b)	Day after	No (Continue with Q11)	30	1-5kg lifelong	1-5kg lifelong	Yes (Continue with Q12b)	Avoid weight	Yes (Continue with Q13b)	Avoid to fall	Yes (Continue with Q14b)	2 months	After 1 month	Visit in outpatient clinic	Yes (Continue with Q16b)	Active extension against gravity	Yes (Continue with Q17b)	Trauma	Yes (Continue with Q18b)	Avoid mechanical stress	No
41	Switzerland	Male	6	10	Coonrad Morrey / Latitude	Coonrad-Morrey	Posterior approach, Triceps-on	Yes (Continue with Q8b, 8c)	14	30 degress of flexion	Yes (Continue with Q9b)	14	Yes (Continue with Q10b)	14	1-5kg lifelong	1-5kg lifelong	No (Continue with Q13)		No (Continue with Q14)		Yes (Continue with Q14b)	3-6 months	2 weeks 6 weeks 3 months yearly	Visit in outpatient clinic	Yes (Continue with Q16b)	Active extension against gravity	No (Continue with Q18)		No (Continue with Q19)
42	Slovakia	Male	7	3-4	1- coonrad morrey	Coonrad-Morrey	trauma cases-triceps on, degenerative - triceps split	No (Continue with Q9)			Yes (Continue with Q9b)	2nd	Yes (Continue with Q10b)	2nd	1-5kg lifelong	1-5kg lifelong	No (Continue with Q13)		No (Continue with Q14)		Yes (Continue with Q14b)	8-12 weeks	2w,6w,3mo,6mo,1y, 2y	Visit in outpatient clinic	Yes (Continue with Q16b)	Active extension against gravity	Yes (Continue with Q17b)	After trauma cases with Triceps on approach I allow active extension on 2nd postop day, after degenerative ones and Triceps split approach I wait with an active extension about 3-4 weeks I allow just passive extension.	Yes (Continue with Q18b)	It depends of type of surgery, if there is need some bonegrafting, or osteosynthesis. After revision surgery I set up a patient specific post-op protocol.	I am a trauma surgeon and deal mostly with traumatic or post traumatic indication for TEA
43	switzerland	Male	5	8-10	1	Nexel	Posterior approach, Triceps-on	Yes (Continue with Q8b, 8c)	7	60	Yes (Continue with Q9b)	1	Yes (Continue with Q10b)	1	<1kg lifelong	<1kg lifelong	No (Continue with Q13)		No (Continue with Q14)		Yes (Continue with Q14b)	3 Months	6 Weeks, 12 Monhts	Visit in outpatient clinic	Yes (Continue with Q16b)	Active extension against gravity	No (Continue with Q18)		No (Continue with Q19)
44	Italy	Male	10	2/3	2 (Coonrad-Morrey, Latitude)	Coonrad-Morrey	Posterior approach, Triceps-on	No (Continue with Q9)			Yes (Continue with Q9b)	7th	Yes (Continue with Q10b)	21st	1-5kg lifelong	1-5kg lifelong	Yes (Continue with Q12b)	day life activities allowed, light gardening, avoid lifting luggages	No (Continue with Q14)		Yes (Continue with Q14b)	2 months	15, 30, 60, 90, 120 days	Visit in outpatient clinic with X-ray at 30, 90 and 120 days	Yes (Continue with Q16b)	Active extension against gravity	Yes (Continue with Q17b)	More restricted indications in prosthesis on fracture and revisions	Yes (Continue with Q18b)	Prosthesis on fracture and revision surgeries has slower times for passive and active motion
45	germany	Male	10	20-30	Latitude, Coonrad-Morrey	Latitude	Posterior approach, Triceps-on	Yes (Continue with Q8b, 8c)	7	extension	Yes (Continue with Q9b)	1st	Yes (Continue with Q10b)	1st	<1kg lifelong	<1kg lifelong	Yes (Continue with Q12b)	low weight bearing, s above	No (Continue with Q14)		Yes (Continue with Q14b)	6 weeks	6,12 weeks and 6, 12 months. then annually	Visit in outpatient clinic	Yes (Continue with Q16b)	Active extension against gravity	No (Continue with Q18)		No (Continue with Q19)
46	Germany	Male	10	3-5	1	Latitude	Posterior approach, Triceps-on	No (Continue with Q9)			Yes (Continue with Q9b)	First	Yes (Continue with Q10b)	First	1-5kg lifelong	1-5kg lifelong	No (Continue with Q13)		No (Continue with Q14)		Yes (Continue with Q14b)	6-12Weeks	2, 6, 12 weeks, 6months, 1/year	Visit in outpatient clinic	No (Continue with Q17)		No (Continue with Q18)		No (Continue with Q19)
47	UK	Male	5	5	1	Latitude	Posterior approach, Triceps-on	No (Continue with Q9)			Yes (Continue with Q9b)	Day1	Yes (Continue with Q10b)	Day1	1-5kg lifelong	1-5kg lifelong	No (Continue with Q13)		No (Continue with Q14)		Yes (Continue with Q14b)	3 months	3 months	Visit in outpatient clinic	Yes (Continue with Q16b)	Active extension against gravity	No (Continue with Q18)		Yes (Continue with Q18b)	More triceps protection, less active ROM	.
48	france	Male	20 years	2 to 5	2	Latitude	Posterior approach, Triceps-split	Yes (Continue with Q8b, 8c)	15	extension	No (Continue with Q10)	15	No (Continue with Q11)	15	1-5kg lifelong	1-10kg lifelong	No (Continue with Q13)	CAUTION WITH WEIGHTING	No (Continue with Q14)		Yes (Continue with Q14b)	3 months	6 w - 3 months - 6 months	Visit in outpatient clinic	Yes (Continue with Q16b)	Active extension against gravity	Yes (Continue with Q17b)	depending on the triceps	No (Continue with Q19)	if any split ou section of the triceps ... 15 DAYS OF CATS IN EXTENSION	thank's for that ... we never talk about triceps rupture or insufisiency
49	Germany	Male	8	15	question unclear (hemi, hinged/non-hinged)	Latitude	Posterior approach, Triceps-on	Yes (Continue with Q8b, 8c)	14	60	Yes (Continue with Q9b)	1	Yes (Continue with Q10b)	15	1-5kg lifelong	no limitation/recommendation	Yes (Continue with Q12b)	see 11a - especially no high weight lifting	No (Continue with Q14)		Yes (Continue with Q14b)	6 to 12 weeks (depending on pathology)	6 and 12 weeks, 6 months, yearly	Visit in outpatient clinic	Yes (Continue with Q16b)	Active extension against gravity	No (Continue with Q18)		Yes (Continue with Q18b)	depends on extension/triceps status (prior surgery) and bone quality (especially olecranon) - if low quality: longer immobilisation in extension, limited flexion and acitve mobilisation
50	Italy	Male	4	5	One type (semiconstrained)	Nexel	Posterior approach, Triceps-on	Yes (Continue with Q8b, 8c)	3	0°	Yes (Continue with Q9b)	3	Yes (Continue with Q10b)	15	1-5kg lifelong	1-5kg lifelong	Yes (Continue with Q12b)	No more than 5 kg lifelong and no more than 1 kg for repetitive movements lifelong.	No (Continue with Q14)		Yes (Continue with Q14b)	around 3 months	40 days, 3 months, 6 months, 1 year and then every 2 years	Visit in outpatient clinic	Yes (Continue with Q16b)	Active extension against gravity	No (Continue with Q18)		No (Continue with Q19)
51	Deutschland	Male	1	2-3	1	Latitude	Posterior approach, Triceps-on	No (Continue with Q9)			Yes (Continue with Q9b)	2	Yes (Continue with Q10b)	2	1-5kg lifelong	1-5kg lifelong	No (Continue with Q13)		No (Continue with Q14)		Yes (Continue with Q14b)	4-6 month	6 Weeks, 4 Montag, 1 year	Visit in outpatient clinic	No (Continue with Q17)		No (Continue with Q18)		Yes (Continue with Q18b)	Mire restrictive for Revision surgery
52	Italia	Male	10	10	One. Nexel	Nexel	Posterior approach, Triceps-on	Yes (Continue with Q8b, 8c)	10	30	Yes (Continue with Q9b)	10 to 14	Yes (Continue with Q10b)	10 to 14	no limitation/recommendation	no limitation/recommendation	Yes (Continue with Q12b)	Not to do heavy job with that elbow, no hammering	No (Continue with Q14)		Yes (Continue with Q14b)	2 months	7, 14, 30, 120 days. 6, 12 months	Visit in outpatient clinic	Yes (Continue with Q16b)	Active extension against gravity	No (Continue with Q18)		Yes (Continue with Q18b)	For revision surgery I wait 3 weeks until passive motion
53	Deutschland	Male	15	5	2 typesTornier Latitude, moPyc	Latitude	Posterior approach, Triceps reflecting	Yes (Continue with Q8b, 8c)	14	30 degree	Yes (Continue with Q9b)	Depend on type of prosthesis constrained or not. If not constraint immobisation for 2weeks with a cast or fixed orhesis	Yes (Continue with Q10b)	In constrained prosthesis active movemrnt within 3days	<1kg lifelong	<1kg lifelong	Yes (Continue with Q12b)	David weigjtbearing and excentric load. No sports	No (Continue with Q14)		Yes (Continue with Q14b)	12weeks	2weeks, 6 Werks, 12 weeks	Visit in outpatient clinic	Yes (Continue with Q16b)	Active extension against gravity	Yes (Continue with Q17b)	Indications for hemiprodthesis diffets frohe. Total prosthesis, Revision needs an Individualität protocol	Yes (Continue with Q18b)	Less active in revision
54	Germany	Male	31 years	12	actually: linked - floppy hinge, in nthe past alll types listed below	Discovery	Posterior approach, Triceps-flap	Yes (Continue with Q8b, 8c)	42	90°	Yes (Continue with Q9b)	3rd day	No (Continue with Q11)	after 4 weeks	1-5kg lifelong	1-5kg lifelong	Yes (Continue with Q12b)	avoiding heavy manual work with saw, screw Driver, machine hammer etc.	No (Continue with Q14)		Yes (Continue with Q14b)	12 weeks	6 weeks	Visit in outpatient clinic	Yes (Continue with Q16b)	MRC score	Yes (Continue with Q17b)	Approach: triceps on versus transulnar versus Pooley Approach (triceps aponeurosis flap), Quality of triceps and ist refixation	Yes (Continue with Q18b)	antibiotics, triceps refixation or triceps on	my approach has changed over time to a more reluctant physiotherapy with exception of triceps-on

## Sheet: Blad1
Data analyze 54? Via Pubmed of WSE % elbow?
